# Supplementary material for: Targeted detection of genetic alterations reveal the prognostic impact of H3K27M and MAPK pathway aberrations in paediatric thalamic glioma
Source: Acta Neuropathol Commun. 2016 Aug 31;4(1):93. doi: 10.1186/s40478-016-0353-0 (PMC5006436; doi:10.1186/s40478-016-0353-0)
Supplement: Additional file 1: Table S1. — SickKids cohort details. (XLSX 17 kb) [file 40478_2016_353_MOESM1_ESM.xlsx]

## Sheet: Sheet1
Sample ID	Diagnosis	Location	Sex	Age at Diagnosis (yrs)	Status	Overal Survival (yrs)	Recurrence	Extent of Surgery	Chemotherapy	Radiation	H3-K27M Status	H3-G34V/R Status	BRAF-V600E Status	BRAF:KIAA1549	BRAF:TACC Fusion	FGFR1-N546K Status
TL001	Anaplastic Astrocytoma	Thalamus	Male	9.32222	Dead	0.958333		Biopsy	Treatment	Treatment	WT	WT	WT	WT	WT	WT
TL002	Pilocytic Astrocytoma	Thalamus	Female	9.175	Alive	10.7806		Gross Total	No Treatment	Treatment	WT	WT	V600E	WT	WT	WT
TL003	Anaplastic Astrocytoma	Thalamus	Female	1.49	Alive	20.95		Partial	No Treatment	Treatment	WT	WT	WT	Insuff. RNA Quality	WT	WT
TL004	Pilocytic Astrocytoma	Thalamus	Male	12.2	Alive	20.0306		Subtotal	No Treatment	No Treatment	WT	WT	WT	WT	WT	WT
TL005	Pilocytic Astrocytoma	Thalamus	Female	12.3583	Alive	9.75556		Subtotal	No Treatment	No Treatment	WT	WT	V600E	WT	WT	WT
TL006	Glioblastoma	Thalamus	Male	12.5556	Dead	1.125		Partial	No Treatment	No Treatment	K27M	WT	WT	WT	WT	WT
TL007	Glioblastoma	Thalamus	Female	15.56	Dead	0.44		Unknown	Unknown	Unknown	WT	WT	WT	Insuff. RNA Quality	WT	WT
TL008	Anaplastic Astrocytoma	Thalamus	Male	13.0556	Dead	1.51667		Subtotal	Treatment	No Treatment	K27M	WT	WT	WT	WT	WT
TL009	Pilocytic Astrocytoma	Thalamus	Female	12.3	Alive	13.4028		Gross Total	No Treatment	No Treatment	WT	WT	WT	KIAA1549 16:9	WT	WT
TL010	Low Grade Astrocytoma	Thalamus	Female	7.18611	Dead	1.26944		Biopsy	Treatment	Treatment	K27M	WT	V600E	Insuff. RNA Quality	WT	WT
TL011	Low Grade Astrocytoma	Thalamus	Female	11.25	Dead	3.39444	Transformed	Partial	Unknown	Unknown	K27M	WT	WT	Insuff. RNA Quality	WT	WT
TL012	Diffuse Astrocytoma	Thalamus	Male	7.03056	Dead	13.6556		Subtotal	No Treatment	Treatment	K27M	WT	WT	WT	WT	N546K
TL013	Anaplastic Astrocytoma	Thalamus	Male	10.9833	Dead	1.03889		Subtotal	Treatment	Treatment	K27M	WT	WT	Insuff. RNA Quality	WT	WT
TL014	Pilocytic Astrocytoma	Thalamus	Female	4.33056	Alive	26.3444		Subtotal	Treatment	Treatment	WT	WT	WT	KIAA1549 16:9	WT	WT
TL015	Low Grade Astrocytoma	Thalamus	Male	8.43889	Alive	12.5722		Gross Total	No Treatment	No Treatment	WT	WT	WT	KIAA1549 16:9	WT	WT
TL016	High Grade Astrocytoma	Thalamus	Female	10.8528	Dead	0.763889		Biopsy	No Treatment	No Treatment	K27M	WT	WT	Insuff. RNA Quality	WT	WT
TL017	Low Grade Astrocytoma	Thalamus	Male	8.05278	Alive	16.8278		Gross Total	Treatment	Treatment	WT	WT	WT	WT	WT	WT
TL018	Low Grade Astrocytoma	Thalamus	Male	1.04167	Alive	7.22778		Biopsy	Treatment	Treatment	WT	WT	WT	WT	WT	WT
TL019	Glioblastoma	Thalamus	Male	17.5528	Dead	1.43		Unknown	No Treatment	No Treatment	K27M	WT	V600E	Insuff. RNA Quality	WT	WT
TL020	Low Grade Astrocytoma	Thalamus	Male	11.5361	Alive	6.49444		Subtotal	Treatment	Treatment	WT	WT	V600E	WT	WT	WT
TL021	Low Grade Astrocytoma	Thalamus	Female	4.63056	Alive	20.4306		Gross Total	No Treatment	No Treatment	WT	WT	Insuff. DNA	WT	WT	WT
TL022	Low Grade Astrocytoma	Thalamus	Female	10.8583	Alive	7.16111		Biopsy	Treatment	Treatment	WT	WT	V600E	Insuff. RNA Quality	WT	WT
TL023	Pilocytic Astrocytoma	Thalamus	Female	5.60833	Alive	22.1667		Subtotal	Treatment	No Treatment	WT	WT	WT	KIAA1549 16:9	WT	WT
TL024	Low Grade Astrocytoma	Thalamus	Female	13.9694	Dead	0.519444		Biopsy	No Treatment	Treatment	K27M	WT	WT	Insuff. RNA Quality	WT	WT
TL025	Low Grade Astrocytoma	Thalamus	Female	10.7556	Dead	2.29167		Biopsy	Treatment	Treatment	WT	WT	WT	Insuff. RNA Quality	WT	WT
TL026	Anaplastic Astrocytoma	Thalamus	Male	8.425	Dead	1.8		Gross Total	Treatment	Treatment	WT	WT	WT	WT	WT	WT
TL027	Pilocytic Astrocytoma	Thalamus	Male	7.92222	Alive	9.45278		Subtotal	No Treatment	No Treatment	WT	WT	WT	Insuff. RNA Quality	WT	WT
TL028	Pilocytic Astrocytoma	Thalamus	Male	9.04167	Alive	24.9		Gross Total	Treatment	No Treatment	WT	WT	WT	KIAA1549 16:9	WT	WT
TL029	Anaplastic Astrocytoma	Thalamus	Female	9.525	Dead	0.736111		Biopsy	Treatment	Treatment	K27M	WT	WT	WT	WT	WT
TL030	Glioblastoma	Thalamus	Male	0.625	Dead	18.85		Unknown	No Treatment	Unknown	WT	WT	WT	WT	WT	WT
TL031	Low Grade Astrocytoma	Thalamus	Male	12.6722	Alive	8.79167		Biopsy	No Treatment	No Treatment	WT	WT	WT	KIAA1549 16:09	WT	WT
TL032	Glioblastoma	Thalamus	Female	12.2389	Dead	0.391667		Biopsy	No Treatment	No Treatment	K27M	WT	WT	Insuff. RNA Quality	WT	WT
TL033	Low Grade Astrocytoma	Thalamus	Female	2.35	Dead	0.00555556		Subtotal	Treatment	No Treatment	WT	WT	WT	Insuff. RNA Quality	WT	WT
TL034	Glioblastoma	Thalamus	Male	14.6167	Dead	1.71111		Subtotal	Treatment	Treatment	WT	WT	WT	Insuff. RNA Quality	WT	N546K
TL035	Anaplastic Astrocytoma	Thalamus	Male	9.55278	Dead	1.48333		Subtotal	Treatment	No Treatment	WT	WT	WT	Insuff. RNA Quality	WT	WT
TL036	Pilocytic Astrocytoma	Thalamus	Male	15.2917	Alive	22.6611		Gross Total	No Treatment	Treatment	WT	WT	WT	Insuff. RNA Quality	WT	WT
TL037	Ganglioglioma	Thalamus	Male	6.82778	Alive	24.9472		Subtotal	No Treatment	No Treatment	WT	WT	V600E	WT	WT	WT
TL038	Pilocytic Astrocytoma	Thalamus	Female	3.72778	Alive	16.5556		Subtotal	Treatment	Treatment	WT	WT	WT	KIAA1549 16:9	WT	WT
TL039	Pilocytic Astrocytoma	Thalamus	Male	6.54167	Alive	8.36389		Subtotal	Treatment	Treatment	WT	WT	WT	KIAA1549 16:9	WT	WT
TL040	Glioblastoma	Thalamus	Female	8.58333	Dead	0.116667		Subtotal	Treatment	Treatment	K27M	WT	WT	Insuff. RNA Quality	WT	WT
TL041	Anaplastic Astrocytoma	Thalamus	Male	6.33333	Dead	0.908333		Biopsy	Unknown	Unknown	WT	WT	WT	Insuff. RNA Quality	WT	WT
TL042	Pilocytic Astrocytoma	Thalamus	Male	12.8528	Alive	25.4583		Subtotal	Treatment	Treatment	WT	WT	WT	WT	WT	N546K
TL043	Ganglioglioma	Thalamus	Male	9.87222	Alive	22.5361		Subtotal	No Treatment	Treatment	WT	WT	WT	WT	WT	WT
TL044	Ganglioglioma	Thalamus	Female	9.39167	Alive	23.4417		Unknown	No Treatment	No Treatment	WT	WT	V600E	WT	WT	WT
TL045	Pilocytic Astrocytoma	Thalamus	Male	5.30278	Alive	12.2083		Subtotal	No Treatment	Treatment	WT	WT	WT	KIAA1549 16:9	WT	WT
TL046	Pilocytic Astrocytoma	Thalamus	Male	9.50833	Alive	8.45556		Subtotal	Treatment	Treatment	WT	WT	WT	KIAA1549 16:9	WT	WT
TL047	Pilocytic Astrocytoma	Thalamus	Female	9.41667	Alive	10.8833		Partial	Treatment	Treatment	WT	WT	WT	KIAA1549 16:11	WT	WT
TL048	Pilocytic Astrocytoma	Thalamus	Female	11.425	Alive	6.36389		Partial	Treatment	No Treatment	WT	WT	WT	KIAA1549 16:11	WT	WT
TL049	Pilocytic Astrocytoma	Thalamus	Male	13.8778	Alive	8.62778		Gross Total	Treatment	Treatment	WT	WT	WT	KIAA1549 15:09	WT	WT
TL050	Low Grade Astrocytoma	Thalamus	Female	11.4667	Alive	3.25833		Subtotal	Treatment	Treatment	WT	WT	WT	Insuff. RNA Quality	WT	WT
TL051	Pilocytic Astrocytoma	Thalamus	Male	2.89444	Alive	2.60556		Unknown	Treatment	Treatment	WT	WT	WT	KIAA1549 15:9	WT	WT
TL052	Diffuse Astrocytoma	Thalamus	Male	9.13333	Dead	1.44444	Transformed	Unknown	Treatment	Treatment	K27M	WT	WT	WT	WT	WT
TL053	Pilocytic Astrocytoma	Thalamus	Male	6.86111	Dead	2.11944		Unknown	Treatment	No Treatment	WT	WT	WT	Insuff. RNA Quality	WT	WT
TL054	High Grade Astrocytoma	Thalamus	Female	7.6	Dead	0.169444		Subtotal	No Treatment	Unknown	K27M	WT	WT	WT	WT	WT
TL055	Pilocytic Astrocytoma	Thalamus	Male	10.3583	Alive	27.6333		Biopsy	No Treatment	Treatment	WT	WT	Insuff. DNA	Insuff. RNA Quality	WT	WT
TL056	Pilocytic Astrocytoma	Thalamus	Male	3.21667	Alive	2.58611		Subtotal	Treatment	No Treatment	WT	WT	WT	WT	WT	WT
TL057	Glioblastoma	Thalamus	Female	11.475	Dead	0.191667		Subtotal	No Treatment	Treatment	WT	WT	WT	Insuff. RNA Quality	WT	WT
TL058	Glioblastoma	Thalamus	Female	10.1417	Dead	0.425		Subtotal	No Treatment	No Treatment	K27M	WT	WT	Insuff. RNA Quality	WT	N546K
TL059	Anaplastic Astrocytoma	Thalamus	Male	4.52778	Alive	3.75		Gross Total	Treatment	Treatment	WT	WT	V600E	WT	WT	WT
TL060	Low Grade Astrocytoma	Thalamus	Female	3.31667	Dead	13.6528		Gross Total	Treatment	Treatment	WT	WT	WT	Insuff. RNA Quality	WT	WT
TL061	Pilocytic Astrocytoma	Thalamus	Female	3	Alive	15.1		Unknown	Treatment	Treatment	WT	WT	V600E	No RNA Available	WT	WT
TL062	Glioblastoma	Thalamus	Female	4	Dead	1		Unknown	No Treatment	Treatment	K27M	WT	WT	No RNA Available	WT	WT
TL063	Glioblastoma	Thalamus	Female	9	Dead	0.5		Unknown	Treatment	Treatment	WT	WT	WT	No RNA Available	WT	WT
TL064	Pilocytic Astrocytoma	Thalamus	Male	6	Alive	5		Unknown	Treatment	Treatment	WT	WT	WT	No RNA Available	WT	WT
