# Supplementary material for: Targeted detection of genetic alterations reveal the prognostic impact of H3K27M and MAPK pathway aberrations in paediatric thalamic glioma
Source: Acta Neuropathol Commun. 2016 Aug 31;4(1):93. doi: 10.1186/s40478-016-0353-0 (PMC5006436; doi:10.1186/s40478-016-0353-0)
Supplement: Additional file 7: Table S4. — Droplet digital PCR H3K27M detection validation raw droplet counts. (XLSX 12 kb) [file 40478_2016_353_MOESM7_ESM.xlsx]

## Sheet: Sheet1
Sample ID		Total Droplets				K27M+ Droplets				WT+ Droplets				Mutant Allelic Frequency				Status Call		Source Material
		Run 1		Run 2		Run 1		Run 2		Run 1		Run 2		Run 1		Run 2
DIPG03		11113		12007		0		0		612		711		0		0		H3WT		Fresh Frozen
DIPG06		10053		10193		492		599		1132		1326		0.3		0.31		H3K27M		Fresh Frozen
DIPG07		12112		14310		2247		3018		3200		4239		0.41		0.42		H3K27M		Fresh Frozen
DIPG09		12005		11988		0		1		1455		1311		0		7e-06		H3WT		Fresh Frozen
DIPG14		11700		10003		2193		2011		2605		2417		0.46		0.45		H3K27M		Fresh Frozen
DIPG19		12116		13007		118		169		255		336		0.32		0.34		H3K27M		Fresh Frozen
DIPG25		12840		11826		7648		7501		8017		7781		0.49		0.49		H3K27M		Fresh Frozen
DIPG26		12596		11592		36		39		51		55		0.41		0.41		H3K27M		FFPE
DIPG28		11489		10897		1943		1504		2084		1675		0.48		0.47		H3K27M		Fresh Frozen
DIPG29		12287		11932		0		0		613		802		0		0		H3WT		FFPE
DIPG30		13225		14017		1165		1011		2650		2562		0.3		0.28		H3K27M		Fresh Frozen
DIPG62		11296		10251		661		1139		4177		7145		0.13		0.14		H3K27M		Fresh Frozen
HGA36		10623		10110		431		759		189		401		0.69		0.65		H3K27M		FFPE
HGA38		10590		10610		292		370		313		428		0.48		0.46		H3K27M		FFPE
HGA50		10570		10022		517		543		496		440		0.51		0.55		H3K27M		FFPE
HGA55		10886		10494		0		0		784		1271		0		0		H3WT		FFPE
HGA56		11685		10512		1		0		2136		1877		0		0		H3WT		FFPE
HGA69		10545		10071		188		190		204		226		0.48		0.46		H3K27M		FFPE
HGA75		10884		10716		190		210		466		513		0.29		0.29		H3K27M		FFPE
