# Supplementary material for: Targeted detection of genetic alterations reveal the prognostic impact of H3K27M and MAPK pathway aberrations in paediatric thalamic glioma
Source: Acta Neuropathol Commun. 2016 Aug 31;4(1):93. doi: 10.1186/s40478-016-0353-0 (PMC5006436; doi:10.1186/s40478-016-0353-0)
Supplement: Additional file 9: Table S5. — NanoString low grade glioma fusion and duplication detection panel. (XLSX 10 kb) [file 40478_2016_353_MOESM9_ESM.xlsx]

## Sheet: Sheet1
Genes	Exon 1	Exon 2	Event
KIAA1549-BRAF	13	9	Fusion
KIAA1549-BRAF	15	10	Fusion
KIAA1549-BRAF	15	11	Fusion
KIAA1549-BRAF	15	9	Fusion
KIAA1549-BRAF	16	10	Fusion
KIAA1549-BRAF	16	11	Fusion
KIAA1549-BRAF	16	9	Fusion
KIAA1549-BRAF	18	10	Fusion
KIAA1549-BRAF	19	9	Fusion
BRAF-MACF1	7	19	Fusion
CLCN6-BRAF	2	11	Fusion
ETV6-NTRK3	1	18	Fusion
FAM131B-BRAF	1	10	Fusion
FAM131B-BRAF	2	9	Fusion
FAM131B-BRAF	3	9	Fusion
FGFR1-TACC1	17	7	Fusion
FGFR3-TACC3	17	4	Fusion
FXR1-BRAF	13	10	Fusion
GNAI1-BRAF	1	10	Fusion
MKRN1-BRAF	4	11	Fusion
MYB-MAML2	6	4	Fusion
MYB-PCDHGA1	9	2	Fusion
NACC2-NTRK2	4	13	Fusion
NTRK3-ETV6	10	5	Fusion
QKI-RAF1	1	14	Fusion
QKI-MYB	2	16	Fusion
QKI-NTRK2	6	16	Fusion
RNF130-BRAF	3	9	Fusion
SRGAP3-RAF1	11	8	Fusion
SRGAP3-RAF1	12	10	Fusion
ST6GAL1-WHSC1	2	4	Fusion
FGFR1	/	/	Duplication
MYBL1	/	/	Duplication
